# Supplementary material for: Copper Complexes with N,N,N-Tridentate Quinolinyl Anilido-Imine Ligands: Synthesis and Their Catalytic Application in Chan−Lam Reactions
Source: Molecules. 2023 Nov 3;28(21):7406. doi: 10.3390/molecules28217406 (PMC10647278; doi:10.3390/molecules28217406)
Supplement: Supplementary file 1 [file molecules-28-07406-s001.zip]

Archive with 1 entries (1 files):
- molecules-2663391-supplementary.pdf
